# Supplementary material for: Changes of proapoptotic and antiapoptotic genes affect sensitivity to apoptotic stimuli in impaired contractility due to long term bladder outlet obstruction
Source: PLoS One. 2022 Dec 27;17(12):e0279503. doi: 10.1371/journal.pone.0279503 (PMC9794071; doi:10.1371/journal.pone.0279503)
Supplement: S1 Raw data — (ZIP) [file pone.0279503.s002.zip]

Archive with 11 entries (11 files):
- Graph(Bladder weight).xlsx
- Graph(Body weight).xlsx
- Graph(Collagen1).xlsx
- Graph(ICI).xlsx
- Graph(MVP).xlsx
- Graph(PECAM1).xlsx
- Graph(PT).xlsx
- Graph(RU).xlsx
- Graph(TGF-beta1).xlsx
- Immunochemical stain_Area.xlsx
- Raw Data.xlsx
