# Supplementary material for: Changes of proapoptotic and antiapoptotic genes affect sensitivity to apoptotic stimuli in impaired contractility due to long term bladder outlet obstruction
Source: PLoS One. 2022 Dec 27;17(12):e0279503. doi: 10.1371/journal.pone.0279503 (PMC9794071; doi:10.1371/journal.pone.0279503)
Supplement: S1 Raw data — (ZIP) [file pone.0279503.s002.zip › Graph(Bladder weight).xlsx]

## Sheet: Sheet1
Sham	BOO
116.7	290
7.1	7.8
