# Supplementary material for: Changes of proapoptotic and antiapoptotic genes affect sensitivity to apoptotic stimuli in impaired contractility due to long term bladder outlet obstruction
Source: PLoS One. 2022 Dec 27;17(12):e0279503. doi: 10.1371/journal.pone.0279503 (PMC9794071; doi:10.1371/journal.pone.0279503)
Supplement: S1 Raw data — (ZIP) [file pone.0279503.s002.zip › Immunochemical stain_Area.xlsx]

## Sheet: Sheet1
				Sham	BOO
		TUNEL		6689	23227				TUNEL		Sham	BOO
				6684	25656						6680.67	24036.7
				6669	23227						6.00925	809.667
				6680.67	24036.7
				10.4083	1402.38
				6.00925	809.667				CAS3		Sham	BOO
											9243.67	34048.7
											6.33333	2663.02
		CAS3		9240	29196
				9235	34574
				9256	38376
				9243.67	34048.7
				10.9697	4612.49
				6.33333	2663.02
