# Supplementary material for: Changes of proapoptotic and antiapoptotic genes affect sensitivity to apoptotic stimuli in impaired contractility due to long term bladder outlet obstruction
Source: PLoS One. 2022 Dec 27;17(12):e0279503. doi: 10.1371/journal.pone.0279503 (PMC9794071; doi:10.1371/journal.pone.0279503)
Supplement: S1 Raw data — (ZIP) [file pone.0279503.s002.zip › Raw Data.xlsx]

## Sheet: Sheet1
	Weight				Cystometry								mRNA expression
	Body		Bladder		ICI		PT		MVP		RU		PECAM1		collagen1		TGF-beta1
	Sham	BOO	Sham	BOO	Sham	BOO	Sham	BOO	Sham	BOO	Sham	BOO	Sham	BOO	Sham	BOO	Sham	BOO
	258	265	97	287.5	400	1764	12.3	12.5	55	42	0	6.5	1	0.25	1	2.15	1	1.5
	261	279	136.5	302	245	1460	10	9	50	40	0.1	7	1	0.41	1	1.89	1	1.83
	280	276	120.5	265	120	1030	9	8	46	25	0.3	13	1	0.19	1	1.59	1	1.35
	285	287	125	285	83	456	13	10.9	53	41	0	7.5
	289	307	104.5	310.5	154	1070	10.1	10	43.5	45	0	1.5
Average	274.6	282.8	116.7	290	200.4	1156	10.88	10.08	49.5	38.6	0.08	7.1	1	0.283333	1	1.87667	1	1.56
SD	14.188	15.6589	15.9083	17.4678	126.717	493.8	1.69027	1.73407	4.7697	7.82943	0.130384	4.0835	0	0.113725	0	0.280238	0	0.245561
SE	6.34508	7.00286	7.11442	7.81185	56.6697	220.834	0.75591	0.7755	2.13307	3.50143	0.0583095	1.8262	0	0.0656591	0	0.161795	0	0.141774
